# Supplementary material for: Mutual Solubilities between Ethylene Glycol and Organic Diluents: Gas Chromatography and NMR
Source: Molecules. 2023 Jun 29;28(13):5121. doi: 10.3390/molecules28135121 (PMC10343684; doi:10.3390/molecules28135121)
Supplement: Supplementary file 1 [file molecules-28-05121-s001.zip]

Archive with 1 entries (1 files):
- molecules-2470912-supplementary.pdf
